# Supplementary material for: Positive and negative incentive contrasts lead to relative value perception in ants
Source: eLife. 2019 Jul 2;8:e45450. doi: 10.7554/eLife.45450 (PMC6606023; doi:10.7554/eLife.45450)
Supplement: Figure 2—source data 1. [file elife-45450-fig2-data1.docx]

### CLMM Output for Reference Molarity as a continuous variable for the test visit (3)
## Cumulative Link Mixed Model fitted with the Laplace approximation
## 
## formula: FoodAcceptance3rdvisit ~ ReferenceMolarity + (1 | colony)
## data:  thirdvisit
## 
##  link  threshold nobs logLik  AIC  niter  max.grad cond.H 
##  logit flexible  829  -574.07 1156.14 143(305) 1.81e-05 1.7e+01
## 
## Random effects:
##  Groups Name  Variance Std.Dev.
##  colony (Intercept) 0.2142  0.4628  
## Number of groups:  colony 8 
## 
## Coefficients:
##  Estimate Std. Error z value Pr(>|z|)  
## treatment  -2.5908  0.1909  -13.57  <2e-16 ***
## ---
## Signif. codes:  0 '***' 0.001 '**' 0.01 '*' 0.05 '.' 0.1 ' ' 1
### Pairwise Comparisons Table
Table S1: Estimates, z-values and p-values for the pairwise comparisons of all twelve treatments on the third visit for food acceptance of experiment 1. Pairwise comparisons were calculated in R with the lsmeans function and a Benjamini-Hochberg correction.
treatment
value
0.1
0.2
0.3
0.4
0.5
0.6
0.7
0.8
0.9
1
1.5
2
0.1
Estimate

1.35
1.98
2.11
-2.39
2.69
2.98
3.18
3.34
3.43
5.19
5.63
z-value

0.48
0.47
0.48
-5.05
0.49
0.49
0.50
0.49
0.52
0.53
0.53
p-value

0.31
<0.01
<.001
<.001
<.001
<.001
<.001
<.001
<.001
<.001
<.001
0.2
Estimate
1.35

0.63
0.75
-1.04
1.34
1.63
1.83
1.99
2.08
3.84
4.27
z-value
0.48

1.87
2.17
0.33
3.73
4.61
4.98
5.55
5.24
9.32
10.30
p-value
0.31

1
1
0.13
<0.05
<.001
<.001
<.001
<.001
<.001
<.001
0.3
Estimate
1.98
0.63

0.12
-0.41
0.70
1.00
1.20
1.36
1.45
3.21
3.64
z-value
0.47
1.87

0.36
0.33
1.99
2.87
3.32
3.85
3.69
7.90
8.91
p-value
<0.01
1

1
1
1
0.27
0.059
<0.01
<0.05
<.001
<.001
0.4
Estimate
2.11
0.75
0.12

-0.28
0.58
0.88
1.08
1.23
1.33
3.09
3.52
z-value
0.48
2.17
0.36

0.34
1.59
2.43
2.87
3.37
3.30
7.40
8.38
p-value
<.001
1
1

1
1
0.99
0.27
<0.05
0.06
<.001
<.001
0.5
Estimate
-2.39
-1.04
-0.41
-0.28

0.30
0.59
0.80
0.95
1.04
2.80
3.24
z-value
-5.05
0.33
0.33
0.34

0.35
0.35
0.36
0.35
0.39
0.40
0.41
p-value
<.001
0.13
1
1

1
1
1
0.44
0.5
<.001
<.001
0.6
Estimate
2.69
1.34
0.70
0.58
0.30

0.30
0.50
0.65
0.74
2.50
2.94
z-value
0.49
3.73
1.99
1.59
0.35

0.80
1.31
1.76
1.82
5.97
6.98
p-value
<.001
<0.05
1
1
1

1
1
1
1
<.001
<.001
0.7
Estimate
2.98
1.63
1.00
0.88
0.59
0.30

0.20
0.35
0.45
2.21
2.64
z-value
0.49
4.61
2.87
2.43
0.35
0.80

0.53
0.97
1.10
5.36
6.38
p-value
<.001
<.001
0.27
0.99
1
1

1
1
1
<.001
<.001
0.8
Estimate
3.18
1.83
1.2
1.08
0.80
0.50
0.20

0.15
0.25
2.00
2.44
z-value
0.50
4.98
3.32
2.87
0.36
1.31
0.53

0.41
0.59
4.77
5.79
p-value
<.001
<.001
0.059
0.27
1
1
1

1
1
<.001
<.001
0.9
Estimate
3.34
1.99
1.36
1.23
0.95
0.65
0.35
0.15

0.09
1.85
2.28
z-value
0.49
5.55
3.85
3.37
0.35
1.76
0.97
0.41

0.23
4.53
5.58
p-value
<.001
<.001
<0.01
<0.05
0.44
1
1
1

1
<.001
<.001
1
Estimate
3.43
2.08
1.45
1.33
1.04
0.74
0.45
0.25
0.09

1.76
2.19
z-value
0.52
5.24
3.69
3.30
0.39
1.82
1.10
0.59
0.23

3.99
4.97
p-value
<.001
<.001
<0.05
0.06
0.5
1
1
1
1

<0.05
<.001
1.5
Estimate
5.19
3.84
3.21
3.09
2.8
2.50
2.21
2.00
1.85
1.76

0.43
z-value
0.53
9.32
7.90
7.40
0.40
5.97
5.36
4.77
4.53
3.99

1.14
p-value
<.001
<.001
<.001
<.001
<.001
<.001
<.001
<.001
<.001
<0.05

1
2
Estimate
5.63
4.27
3.64
3.52
3.24
2.94
2.64
2.44
2.28
2.19
0.43

z-value
0.53
10.30
8.91
8.38
0.41
6.98
6.38
5.79
5.58
4.97
1.14

p-value
<.001
<.001
<.001
<.001
<.001
<.001
<.001
<.001
<.001
<.001
1


### CLMM Output for Reference Molarity as a continuous variable for the training visits (1 & 2)
Cumulative Link Mixed Model fitted with the Laplace approximation

formula: FoodAcceptance ~ treatment + visit + (1 | colony/AntID)
data:  foodacc1n2

 link  threshold nobs logLik  AIC  niter  max.grad cond.H 
 logit flexible  1639 -1136.34 2284.69 315(1264) 7.39e-04 1.3e+01

Random effects:
 Groups  Name  Variance Std.Dev.
 AntID:colony (Intercept) 2.4944  1.5794  
 colony  (Intercept) 0.2064  0.4543  
Number of groups:  AntID:colony 833,  colony 8 

Coefficients :  
  Estimate Std. Error z value Pr(>|z|)  
treatment  1.9734  0.2046  9.646  < 2e-16 ***
visitvisit1  0.6039  0.1268  4.764  1.9e-06 ***
---
Signif. codes:  0 ‘***’ 0.001 ‘**’ 0.01 ‘*’ 0.05 ‘.’ 0.1 ‘ ’ 1

Threshold coefficients:
 Estimate Std. Error z value
0|0.5  -3.4391  0.2966  -11.60
0.5|1  1.2999  0.2372  5.48
