# Supplementary material for: Positive and negative incentive contrasts lead to relative value perception in ants
Source: eLife. 2019 Jul 2;8:e45450. doi: 10.7554/eLife.45450 (PMC6606023; doi:10.7554/eLife.45450)
Supplement: Figure 4—source data 1. [file elife-45450-fig4-data1.docx]

### CLMM Output Training visits (1-8)
Cumulative Link Mixed Model fitted with the Laplace approximation

formula: FoodAcceptability ~ HighLowMolarityscent * scale(visit) + Scent.Molarity +  (1 | Colony/AntID)
data:  visit1to8FA

 link  threshold nobs logLik  AIC  niter  max.grad cond.H 
 logit flexible  569  -235.23 486.45 393(1182) 5.02e-06 2.9e+02

Random effects:
 Groups  Name  Variance Std.Dev.
 AntID:Colony (Intercept) 0.9769  0.9884  
 Colony  (Intercept) 0.1628  0.4035  
Number of groups:  AntID:Colony 72,  Colony 6 

Coefficients:
 Estimate Std. Error z value Pr(>|z|)  
HighLowMolarityscentLow  -7.3394  0.8224  -8.924  < 2e-16 ***
scale(visit)  0.9140  0.7556  1.210 0.226412  
Scent.MolarityRosemary  0.1106  0.3462  0.319 0.749418  
HighLowMolarityscentLow:scale(visit)  -2.8408  0.7828  -3.629 0.000284 ***
---
Signif. codes:  0 ‘***’ 0.001 ‘**’ 0.01 ‘*’ 0.05 ‘.’ 0.1 ‘ ’ 1

Threshold coefficients:
 Estimate Std. Error z value
0|0.5  -8.9378  0.8942  -9.995
0.5|1  -5.1885  0.7713  -6.727
