# Supplementary material for: Positive and negative incentive contrasts lead to relative value perception in ants
Source: eLife. 2019 Jul 2;8:e45450. doi: 10.7554/eLife.45450 (PMC6606023; doi:10.7554/eLife.45450)
Supplement: Figure 4—source data 2. [file elife-45450-fig4-data2.docx]

### CLMM Output Test visit (9)
Cumulative Link Mixed Model fitted with the Laplace approximation

formula: FoodAcceptability ~ Scent.Molarity + HighLowMolarityscent +  (1 | Colony)
data:  visit9FA

 link  threshold nobs logLik AIC  niter  max.grad cond.H 
 logit flexible  70  -57.27 124.54 167(349) 6.49e-06 7.8e+01

Random effects:
 Groups Name  Variance Std.Dev.
 Colony (Intercept) 0.07835  0.2799  
Number of groups:  Colony 6 

Coefficients:
 Estimate Std. Error z value Pr(>|z|)  
Scent.MolarityRosemary  -0.1698  0.5118  -0.332  0.7400  
HighLowMolarityscentLow  1.0430  0.5109  2.041  0.0412 *
---
Signif. codes:  0 ‘***’ 0.001 ‘**’ 0.01 ‘*’ 0.05 ‘.’ 0.1 ‘ ’ 1

Threshold coefficients:
 Estimate Std. Error z value
0|0.5 -2.55654  0.61920  -4.129
0.5|1  0.07686  0.42852  0.179
