# Supplementary material for: Positive and negative incentive contrasts lead to relative value perception in ants
Source: eLife. 2019 Jul 2;8:e45450. doi: 10.7554/eLife.45450 (PMC6606023; doi:10.7554/eLife.45450)
Supplement: Figure 5—source data 1. [file elife-45450-fig5-data1.docx]

## Food Acceptance
### CLMM Output for Reference Molarity as a continuous variable
Cumulative Link Mixed Model fitted with the Laplace approximation

formula: FoodAcceptability ~ scale(ReferenceMolarity) * scale(TrophallaxisTime_seconds) +  (1 | Colony)
data:  alldat

 link  threshold nobs logLik  AIC  niter  max.grad cond.H 
 logit flexible  150  -112.45 236.90 304(915) 4.60e-05 1.3e+01

Random effects:
 Groups Name  Variance Std.Dev.
 Colony (Intercept) 0.3991  0.6317  
Number of groups:  Colony 8 

Coefficients:
 Estimate Std. Error z value Pr(>|z|)  
scale(ReferenceMolarity)  -0.5727  0.1865  -3.070 0.002138 ** 
scale(TrophallaxisTime_seconds)  -0.7024  0.1939  -3.623 0.000292 ***
scale(ReferenceMolarity):scale(TrophallaxisTime_seconds)-0.4841  0.2080  -2.328 0.019933 *  
---
Signif. codes:  0 ‘***’ 0.001 ‘**’ 0.01 ‘*’ 0.05 ‘.’ 0.1 ‘ ’ 1

Threshold coefficients:
 Estimate Std. Error z value
0|0.5  -3.4829  0.5006  -6.957
0.5|1  -0.4237  0.3028  -1.399

### Pairwise Comparisons Table
Table S3: Estimates, z-values and p-values for the pairwise comparisons of all three treatments for the recruit for food acceptance of experiment 3. Pairwise comparisons were calculated in R with the lsmeans function and a Benjamini-Hochberg correction.
treatment
value
0.166
0.5
1.5
0.166
Estimate

0.92
1.53
z-value

2.00
3.33
p-value

0.13
<0.01
0.5
Estimate
0.92

0.61
z-value
2.00

1.29
p-value
0.13

0.59
1.5
Estimate
1.53
0.61

z-value
3.33
1.29

p-value
<0.01
0.59


## Trophallaxis Time in seconds
### GLMM Output
## Generalized linear mixed model fit by maximum likelihood (Laplace Approximation) [glmerMod]
##  Family: poisson  ( log )
## Formula: TrophTime ~ ReferenceMolarity + (1 | Colony)
##  Data: alldat
## 
##  AIC  BIC  logLik deviance df.resid 
##  1790.1  1799.2  -892.1  1784.1  147 
## 
## Scaled residuals: 
##  Min  1Q  Median  3Q  Max 
## -4.9748 -2.0702 -0.4718  1.4715  7.5692 
## 
## Random effects:
##  Groups Name  Variance Std.Dev.
##  Colony (Intercept) 0.01304  0.1142  
## Number of obs: 150, groups:  Colony, 8
## 
## Fixed effects:
##  Estimate Std. Error z value Pr(>|z|)  
## (Intercept)  3.30593  0.04702  70.31  < 2e-16 ***
## ReferenceMolarity  0.12719  0.02654  4.79 1.65e-06 ***
## ---
## Signif. codes:  0 '***' 0.001 '**' 0.01 '*' 0.05 '.' 0.1 ' ' 1

### Pairwise Comparisons Table
Table S4: Estimates, z-values and p-values for the pairwise comparisons of all three treatments for the recruit for trophallaxis time in seconds of experiment 3. Pairwise comparisons were calculated in R with the lsmeans function and a Benjamini-Hochberg correction.
treatment
value
0.166
0.5
1.5
0.166
Estimate

-0.12
-0.19
z-value

-3.08
-5.08
p-value

<0.01
<.001
0.5
Estimate
-0.12

-0.07
z-value
-3.08

-1.76
p-value
<0.01

0.23
1.5
Estimate
-0.19
-0.07

z-value
-5.08
-1.76

p-value
<.001
0.23
